# Supplementary material for: Role of Plant Growth Regulators in Adventitious Populus Tremula Root Development In Vitro
Source: Plants (Basel). 2025 Aug 5;14(15):2427. doi: 10.3390/plants14152427 (PMC12349478; doi:10.3390/plants14152427)
Supplement: Supplementary file 1 [file plants-14-02427-s001.zip]

Archive with 1 entries (1 files):
- plants-3765050-supplementary.pdf
